# Supplementary material for: Schizophrenia-associated MicroRNA–Gene Interactions in the Dorsolateral Prefrontal Cortex
Source: Genomics Proteomics Bioinformatics. 2020 Feb 14;17(6):623–34. doi: 10.1016/j.gpb.2019.10.003 (PMC7212302; doi:10.1016/j.gpb.2019.10.003)
Supplement: Supplementary data 1 [file mmc1.xlsx]

## Sheet: Sheet1
Table S1 DEGs in DLPFC (BA46) in schizophrenia
Note: DEGs were determined using Bayesian empirical linear model. P values were adjusted for Benjamini–Hochberg correction. Downregulated and upregulated genes were put in green and red, respectively. There are two entries for CANX because there were two microarray probes corresponding to two different alternatively-spliced variants of CANX, which were collapsed into one feature in Treeview for F…
Gene ID	Approved name	FC	Adjusted P value
TEX2	Testis expressed 2	1.0947	0.0002
LYRM1	LYR motif containing 1	1.1057	0.001
HS.8038	N/A	1.131	0.0011
EIF3K	Eukaryotic translation initiation factor 3, subunit K	0.869	0.0012
SND1	Staphylococcal nuclease and tudor domain containing 1	1.0841	0.0018
SPATA2	Spermatogenesis associated 2	1.096	0.0023
TSPAN31	Tetraspanin 31	1.1348	0.0031
DGUOK	Deoxyguanosine kinase	1.0747	0.0033
OLFM1	Olfactomedin 1	0.8395	0.0034
QDPR	Quinoid dihydropteridine reductase	0.7998	0.0035
UBE2I	Ubiquitin-conjugating enzyme E2I (UBC9 homolog, yeast)	1.1065	0.0036
LRRN3	Leucine rich repeat neuronal 3	0.8776	0.0037
DUSP1	Dual specificity phosphatase 1	0.7976	0.0039
CXXC5	CXXC finger protein 5	0.865	0.004
TNFRSF21	Tumor necrosis factor receptor superfamily, member 21	1.0905	0.004
SS18L2	Synovial sarcoma translocation gene on chromosome 18-like 2	1.0713	0.0041
WASL	Wiskott-Aldrich syndrome-like	1.1223	0.0041
BUB3	Budding uninhibited by benzimidazoles 3 homolog (yeast)	1.0881	0.0045
RPS3	Ribosomal protein S3	1.1058	0.0047
EEF2	Eukaryotic translation elongation factor 2	0.9094	0.0049
GTF3A	General transcription factor IIIA	0.8755	0.0051
HS.19339	N/A	1.1302	0.0051
GPN1	GPN-loop GTPase 1	1.1348	0.0052
RPL35A	Ribosomal protein l35a	1.1684	0.0053
ARPC2	Actin related protein 2/3 complex, subunit 2, 34 kDa	0.8709	0.0054
MRPL43	Mitochondrial ribosomal protein L43	1.1591	0.0055
ATP6V0C	ATPase, H+ transporting, lysosomal 16kda, V0 subunit c	0.8924	0.0057
PLEKHA2	Pleckstrin homology domain containing, family A (phosphoinositide binding specific) member 2	1.1088	0.0058
FTO	Fat mass and obesity associated	1.0917	0.0062
C21ORF33	Chromosome 21 open reading frame 33	0.919	0.0064
HNRPM	Heterogeneous Nuclear Ribonucleoprotein M	0.8862	0.0067
DUSP3	Dual specificity phosphatase 3	0.8501	0.0069
PTOV1	Prostate tumor overexpressed 1	0.9158	0.007
LOC650737	N/A	1.2006	0.007
AFAP1L2	Actin filament associated protein 1-like 2	1.1028	0.0071
NUCB1	Nucleobindin 1	1.1128	0.0071
ZMAP3	Zinc finger matrin-type 3	1.1002	0.0073
PDLIM7	PDZ and LIM domain 7 (enigma)	1.1781	0.0075
THY1	Thy-1 cell surface antigen	0.8815	0.0077
RASL11B	RAS-like, family 11, member B	1.1938	0.0085
GAPDH	Glyceraldehyde-3-phosphate dehydrogenase	0.8654	0.0086
CIB1	Calcium and integrin binding 1 (calmyrin)	1.1267	0.0086
LSM14A	LSM14A, SCD6 homolog A (S. cerevisiae)	1.0981	0.009
RASL10A	RAS-like, family 10, member A	0.8724	0.0094
PEPD	Peptidase D	0.8991	0.0094
DYNC1H1	Dynein, cytoplasmic 1, heavy chain 1	0.8869	0.0097
COX7A1	Cytochrome c oxidase subunit VIIa polypeptide 1 (muscle)	0.8491	0.0098
CALM3	Calmodulin 3 (phosphorylase kinase, delta)	0.9	0.0099
TMEM14C	Transmembrane protein 14C	1.0931	0.0102
TAF15	TAF15 RNA polymerase II, TATA box binding protein (TBP)-associated factor, 68 kDa	1.1108	0.0103
MBP	Myelin basic protein	1.1573	0.0108
GRSF1	G-rich RNA sequence binding factor 1	1.0953	0.011
ORC5L	Origin recognition complex, subunit 5-like (yeast)	1.0625	0.0113
SH3GLB2	SH3-domain GRB2-like endophilin B2	0.8981	0.0117
S100A10	S100 calcium binding protein A10	1.1874	0.0118
CANX	Calnexin	1.1185	0.0119
LOC642250	N/A	1.0857	0.012
ITPK1	Inositol 1,3,4-triphosphate 5/6 kinase	0.8909	0.0121
FOXK1	Forkhead box K1	1.0926	0.0121
GNPDA1	Glucosamine-6-phosphate deaminase 1	1.1006	0.0123
RGL1	Ral guanine nucleotide dissociation stimulator-like 1	1.086	0.0133
KIAA0319	KIAA0319	1.1019	0.0134
SSU72	SSU72 RNA polymerase II CTD phosphatase homolog (S. cerevisiae)	1.0863	0.0143
LOC649447	N/A	1.1263	0.0143
TOMM34	Translocase of outer mitochondrial membrane 34	1.1041	0.0148
NAA20	N(alpha)-acetyltransferase 20, NatB catalytic subunit	1.0791	0.0149
GALNTL1	UDP-N-acetyl-alpha-D-galactosamine:polypeptide N-acetylgalactosaminyltransferase-like 1	1.1315	0.0151
NDUFS3	NADH dehydrogenase (ubiquinone) Fe-S protein 3, 30 kDa (NADH-coenzyme Q reductase)	0.9291	0.0162
RPAIN	RPA interacting protein	1.0892	0.0167
RPS6KA2	Ribosomal protein S6 kinase, 90 kDa, polypeptide 2	1.0871	0.017
DCLK2	Doublecortin-like kinase 2	1.0941	0.0182
UNC45A	Unc-45 homolog A (C. elegans)	1.0939	0.0191
SCHIP1	Schwannomin interacting protein 1	0.8661	0.0192
PPP1CA	Protein phosphatase 1, catalytic subunit, alpha isozyme	0.9051	0.0195
TF	Transferrin	0.7666	0.0198
ETV5	ETS variant 5	0.8423	0.0199
LRRC49	Leucine rich repeat containing 49	1.0989	0.0199
ARHGEF12	Rho guanine nucleotide exchange factor (GEF) 12	1.0843	0.02
CAPRIN1	Cell cycle associated protein 1	1.1025	0.0202
EPN2	Epsin 2	0.9118	0.0203
COL16A1	Collagen, type XVI, alpha 1	0.8325	0.0209
DNAJB9	DnaJ (Hsp40) homolog, subfamily B, member 9	1.07	0.0209
PHF11	PHD finger protein 11	1.099	0.0215
PPP1R7	Protein phosphatase 1, regulatory (inhibitor) subunit 7	0.9096	0.0216
PIK4CA	Phosphatidylinositol 4-kinase alpha	0.892	0.0219
C5ORF32	Chromosome 5 open reading frame 32	1.1027	0.022
ODZ3	Odz, odd Oz/ten-m homolog 3 (Drosophila)	1.135	0.0224
BAZ1B	Bromodomain adjacent to zinc finger domain, 1B	1.069	0.0226
FAM131A	Family with sequence similarity 131, member A	0.9102	0.0227
CDC16	Cell division cycle 16 homolog (S. Cerevisiae)	0.9272	0.0229
GRM3	Glutamate receptor, metabotropic 3	0.865	0.023
KIAA1715	KIAA1715	1.1503	0.023
RPL39	Ribosomal protein L39	1.3416	0.023
MED19	Mediator complex subunit 19	1.1028	0.0231
JAKMIP3	Janus kinase and microtubule interacting protein 3	0.9059	0.0236
DCTN1	Dynactin 1	0.9134	0.0238
MAPK3	Mitogen-activated protein kinase 3	1.0855	0.0239
BRSK1	BR serine/threonine kinase 1	0.9167	0.024
PPP2R2C	Protein phosphatase 2, regulatory subunit B, gamma	0.8977	0.0243
LOC387856	N/A	0.8654	0.0246
CHST1	Carbohydrate (keratan sulfate Gal-6) sulfotransferase 1	1.1199	0.0247
ADAR	Adenosine deaminase, RNA-specific	0.9208	0.0248
MTPAP	Mitochondrial poly(A) polymerase	1.0971	0.0248
PHF5A	PHD finger protein 5A	1.1283	0.0251
RCC2	Regulator of chromosome condensation 2	1.0707	0.0254
LIMCH1	LIM and calponin homology domains 1	0.8782	0.0255
MUM1	Melanoma associated antigen (mutated) 1	0.8997	0.0257
BCL11A	B-cell CLL/lymphoma 11A (zinc finger protein)	0.9029	0.0257
C7ORF41	Chromosome 7 open reading frame 41	0.907	0.0259
RPL6	Ribosomal protein L6	1.0961	0.0259
CENTA1	Centaurin alpha 1	0.8372	0.0261
MPPE1	Metallophosphoesterase 1	1.0954	0.0267
NFE2L1	Nuclear factor (erythroid-derived 2)-like 1	1.1247	0.0267
HBXIP	Hepatitis B virus x interacting protein	0.8838	0.0269
SELT	Selenoprotein T	0.9273	0.0269
NUP62	Nucleoporin 62 kDa	1.0741	0.0271
SFRS2	Serine And Arginine Rich Splicing Factor 2	0.9072	0.0279
C6ORF136	Chromosome 6 open reading frame 136	0.9344	0.0282
PSAP	Prosaposin	0.8818	0.0285
C8ORF76	Chromosome 8 open reading frame 76	1.0812	0.0286
DCAKD	Dephospho-CoA kinase domain containing	1.0879	0.029
NUDCD3	NudC domain containing 3	1.0859	0.0291
C5ORF13	Chromosome 5 open reading frame 13	0.8633	0.0298
LOC339344	N/A	0.923	0.0299
SETD3	SET domain containing 3	1.0787	0.03
MKLN1	Muskelin 1, intracellular mediator containing kelch motifs	1.0878	0.0301
INKA2	Inka box actin regulator 2	0.9023	0.0305
FBXO21	F-box protein 21	1.0647	0.0305
EXOC7	Exocyst complex component 7	0.9413	0.0306
DENND5A	DENN domain containing 5A	0.8965	0.0307
MT1X	Metallothionein 1X	1.4153	0.0308
SYT11	Synaptotagmin XI	0.9351	0.0309
SF3B3	Splicing factor 3b, subunit 3, 130 kDa	1.0558	0.0312
VCP	Valosin-containing protein	1.0632	0.0312
EXOC3	Exocyst complex component 3	1.1364	0.0312
MRIP	Myosin phosphatase Rho interacting protein	0.9459	0.0314
OLIG1	Oligodendrocyte transcription factor 1	0.8579	0.0319
CETN2	Centrin, EF-hand protein, 2	1.0919	0.032
BANF1	Barrier to autointegration factor 1	1.1263	0.0321
NBL1	Neuroblastoma, suppression of tumorigenicity 1	0.9019	0.0323
SYNGR1	Synaptogyrin 1	0.9178	0.0323
SCAP	SREBF chaperone	0.8788	0.0324
CACNA2D3	Calcium channel, voltage-dependent, alpha 2/delta subunit 3	1.1208	0.0329
PEX16	Peroxisomal biogenesis factor 16	1.1386	0.0329
ELFN2	Extracellular leucine-rich repeat and fibronectin type III domain containing 2	1.1093	0.033
HS.413494	N/A	0.8745	0.0331
CBARA1	Calcium binding atopy-related autoantigen 1	1.067	0.0333
MLF2	Myeloid leukemia factor 2	0.8973	0.0335
BSCL2	Berardinelli-Seip congenital lipodystrophy 2 (seipin)	0.8919	0.0336
GAP43	Growth associated protein 43	0.8918	0.0338
SF3B5	Splicing factor 3b, subunit 5, 10kda	1.1346	0.0339
PCDH17	Protocadherin 17	0.867	0.0345
LOC643433	N/A	1.1049	0.0348
PDE8B	Phosphodiesterase 8B	1.1028	0.0349
LOC388474	N/A	1.0466	0.035
RPL3	Ribosomal protein L3	0.871	0.0352
GTF2E2	General transcription factor IIE, polypeptide 2, beta 34kda	1.068	0.0359
BBS1	Bardet-Biedl syndrome 1	1.0785	0.036
PHYHIPL	Phytanoyl-CoA 2-hydroxylase interacting protein-like	0.866	0.0361
BOP1	Block of proliferation 1	0.9057	0.0364
DNM1	Dynamin 1	0.8949	0.0368
MAPRE2	Microtubule-associated protein, RP/EB family, member 2	0.9019	0.0372
HS.430851	N/A	1.0883	0.0374
PPP2R2A	Protein phosphatase 2, regulatory subunit B, alpha	1.0893	0.0374
SNRPB2	Small nuclear ribonucleoprotein polypeptide B	1.1736	0.038
CCR6	Chemokine (C-C motif) receptor 6	0.9013	0.0381
MARCKSL1	MARCKS-like 1	0.8364	0.0382
ACTB	Actin, beta	0.9253	0.0386
LZTR1	Leucine-zipper-like transcription regulator 1	0.9121	0.0387
CANX	Calnexin	1.0871	0.0387
KIAA1737	KIAA1737	0.9109	0.0388
SEZ6L2	Seizure related 6 homolog (mouse)-like 2	0.9129	0.0389
STOML2	Stomatin (EPB72)-like 2	0.9249	0.0391
TCEAL3	Transcription elongation factor A (SII)-like 3	1.0909	0.0394
VGF	VGF nerve growth factor inducible	0.7817	0.0405
RMDN3	Regulator of microtubule dynamics 3	0.9473	0.0425
ABHD14A	Abhydrolase domain containing 14A	1.0878	0.0425
SSBP2	Single-stranded DNA binding protein 2	1.1004	0.0425
RNF7	RING finger protein 7	1.0788	0.0426
PRR13	Proline rich 13	1.079	0.0433
CWF19L1	CWF19-like 1, cell cycle control (S. pombe)	1.0711	0.0435
TIAF1	TGFB1-induced anti-apoptotic factor 1	0.8758	0.0438
SLC9A1	Solute carrier family 9 member A1	1.0705	0.0439
CAMKV	CaM kinase-like vesicle-associated	1.0915	0.0442
NUDT2	Nudix (nucleoside diphosphate linked moiety X)-type motif 2	1.1153	0.0442
MRPL41	Mitochondrial ribosomal protein L41	1.0598	0.0446
CALM2	Calmodulin 2 (phosphorylase kinase, delta)	0.8391	0.0448
PTP4A2	Protein tyrosine phosphatase type IVA, member 2	0.8849	0.045
C17ORF61	Chromosome 17 open reading frame 61	1.127	0.045
ARIH2	Ariadne homolog 2 (Drosophila)	1.0705	0.0453
RAB10	RAB10, member RAS oncogene family	1.1081	0.0458
SMARCC2	SWI/SNF related, matrix associated, actin dependent regulator of chromatin, subfamily c, member 2	0.9114	0.0459
LOC728554	N/A	1.1646	0.046
MT1M	Metallothionein 1M	1.3186	0.0464
RPF2	Ribosome production factor 2 homolog	1.0591	0.0465
CCND1	Cyclin D1	0.8887	0.0466
KCTD12	Potassium channel tetramerisation domain containing 12	1.1164	0.0468
LOC730994	N/A	1.1279	0.0468
KCTD2	Potassium channel tetramerisation domain containing 2	1.0729	0.047
TWF2	Twinfilin, actin-binding protein, homolog 2 (Drosophila)	1.1623	0.047
DBNL	Drebrin-like	1.1603	0.0473
BASP1	Brain abundant, membrane attached signal protein 1	0.9174	0.0477
PNPLA6	Patatin-like phospholipase domain containing 6	0.9425	0.0478
PLP1	Proteolipid protein 1	0.7386	0.0483
GRIPAP1	GRIP1 associated protein 1	1.0886	0.0487
