# Supplementary material for: Schizophrenia-associated MicroRNA–Gene Interactions in the Dorsolateral Prefrontal Cortex
Source: Genomics Proteomics Bioinformatics. 2020 Feb 14;17(6):623–34. doi: 10.1016/j.gpb.2019.10.003 (PMC7212302; doi:10.1016/j.gpb.2019.10.003)
Supplement: Supplementary data 4 [file mmc4.xls]

## Sheet: Networks
Table S4 Functional annotation of DEGs in DLPFC (BA46) in schizophrenia
Note: Networks, pathways, diseases or functional ontologies with clear biological significance to schizophrenia are highlighted in yellow.
Network ID	Score	N	Top functions	Molecules in the network
1	51	26	Lipid metabolism, small molecule biochemistry, neurological disease	26s Proteasome,ACTB,Akt,APC (complex),ATP6V0C,BANF1,BAZ1B,BBS1,BCL11A,BSCL2,BUB3 (includes EG:12237),Calcineurin protein(s),CANX,CDC16,Ctbp,EEF2,EXOC3,EXOC7,GAP43,Growth hormone,Histone h4,Hsp90,NUDCD3,PDLIM7,PLP1 (includes EG:18823),PSAP,RPS3,S100A10,SF3B3,SMARCC2,TF,TOMM34,UBE2I,Ubiquitin,VCP
2	43	23	Cell cycle, post-translational modification, cellular assembly and organization	caspase,CETN2,CIB1,Ck2,Creb,DCTN1,DNM1,DUSP1,DUSP3,Dynamin,ELFN2,ERK1/2,GAPDH,GPN1,HBXIP,Hsp70,MAP2K1/2,MAPRE2,ORC5 (includes EG:26429),p70 S6k,PI4KA,PP1 protein complex group,PP1/PP2A,PP2A,PPP1CA,PPP1R7,PPP2R2A,PPP2R2C,RNA polymerase II,RNF7,RPS6KA2,SH3GLB2,SPATA2,TWF2,WASL
3	33	19	Carbohydrate metabolism, cellular movement, connective tissue development and function	60S ribosomal subunit,ARHGEF12,CD3,COL16A1,collagen,DBNL,ETV5,Fibrinogen,FSH,GNPDA1,GTF3A,IL1,LDL,Lh,LZTR1,MAPK3,Mapk,MBP,Mek,MT1X,P38 MAPK,PDGF BB,PEPD,PI3K (complex),PTP4A2,RPL3,RPL6,RPL35A,RPL39 (includes EG:25347),SEZ6L2,SND1,TCR,Tgf beta,Vegf,VGF
4	31	18	Cancer, neurological disease, endocrine system disorders	ADAR,ARIH2,ATG5 (includes EG:11793),BASP1,CACNA2D3,CASP3,CASP8,CHST1,EML4,ENSA,FAM57A,GRIPAP1,GTF2E2,GTF2H3,H2AFJ,HBXIP,HNRNPM,ITPK1,KCTD12,LRRN3,LSM14A,MPPE1,MYCN,NFYB,NHP2L1,NUCB1,NUDT2,RIMBP2,SCAMP2,SGCE,SNRPB2,SNRPC,TAF15,UBC,ZNF610
5	27	16	Cellular assembly and organization, RNA post-transcriptional modification, cell cycle	ADIPOR1,APPBP2,AZI2,BOP1,BRSK1,CDCA5,CDCA8,DENND5A,EPN2,Epsin,FAM82A2,FBXO21,GRSF1,HSD17B7,LAPTM5,MRPL41,MTPAP,NAA15,NAA20,NAA25,NAA50,NUDT2,PAPOLA,PES1,QDPR,RCC2,RPAIN,SSU72,STAG2,STRADA,SYT11,UBC,VAPA,VAPB,WDR12
6	24	15	Cellular assembly and organization, cellular function and maintenance, hepatocellular peroxisome proliferation	CD3,CD6,CIR1,CNN1 (includes EG:1264),COX7A1,CWF19L1,DHRS7B,DNAJB9,FCGRT,FKBP3,glycosylphosphatidylinositol,HNF4A,KIF20A,MED19,MFSD1,NDUFS3,NFE2L1,NFKBIA,PDE8B,PEX3,PEX16,PNPLA6,PPIL2,PPP1R3C,PRCC,RAB10,RIOK3,SF3B5,SRSF2,STOML2,TCEAL3,THY1,TNF,TNFAIP8,ZBTB11
7	24	15	Cell signaling, cellular response to therapeutics, lipid metabolism	Actin,ADAP1,Androgen-AR,ARPC2,BASP1,CALM1 (includes others),Calmodulin,CCND1,CCR6,DYNC1H1,ERK,F Actin,GAS2L3,GHRHR (includes EG:14602),GLP2R,GRM3,Histone h3,HTR2C,IL12 (family),IQCB1,Jnk,LIMCH1,MAS1,MICU1,MLF2,NFkB (complex),NUP62,Pka,Pkc(s),PTOV1,Ras,Ras homolog,SCLT1,SNRPB2,TMEM14C
8	22	14	Infectious disease, cancer, respiratory disease	ADAR,APAF1,CARM1,CHMP1A,DCAKD,DCLK2,FEM1B,FKBP4,FTO,IFITM1,IFITM2,IRF4,KIAA0319,KIAA1715,LRRC49,LYRM1,MAPRE1,MTAP,MUM1,NMI,OAS2,PRKRA,PYGM,RARRES3,ROCK2,RPL6,SETD3,SLC2A1,SS18L2,SUB1 (includes EG:10923),SYNGR1,TCEB2,TSC22D3,TSPAN31,UBC
9	20	14	Cell death, cell cycle, hematological system development and function	AFAP1L2,ALDH1A3,CSRNP1,CXXC5,DAPK2,DUSP3,EGFR,ENPP1,FAS,Gap,HRAS,IFNA2,IL2,KRT16,MARCKSL1,MT1M,Nfat (family),NRGN,OLFM1,OLIG1,OTUD6B,PHF11,PLEKHA2,PRAME,PRR13,RGL1,RPF2,SMAD3,STK17A,TCAP,THBS1,TIA1,TIAF1,TNFRSF21,tretinoin

## Sheet: Diseases
Table S4 Functional annotation of DEGs in DLPFC (BA46) in schizophrenia
Note: Networks, pathways, diseases or functional ontologies with clear biological significance to schizophrenia are highlighted in yellow.
Disease category	P value	N	Molecules
Neurological Disease	1.06E–03 – 4.99E–02	35	SND1,PLP1 (includes EG:18823),GRM3,MBP,GAPDH,MT1M,BBS1,VCP,ARIH2,CACNA2D3,PI4KA,NBL1 (includes EG:17965),RPL3,EEF2,MLF2,MT1X,ACTB,CANX,THY1,OLFM1,BSCL2,NDUFS3,PDLIM7,TF,DBNL,NUP62,PSAP,DCTN1,GAP43,VGF,SYNGR1,PNPLA6,GTF3A,ETV5,EIF3K
Hereditary Disorder	1.08E–03 – 4.74E–02	32	SND1,PLP1 (includes EG:18823),GRM3,GAPDH,MT1M,CCND1,BBS1,VCP,ARIH2,CACNA2D3,PI4KA,QDPR,RPL3,MLF2,MT1X,ACTB,DGUOK,OLFM1,ADAR,BSCL2,NDUFS3,PDLIM7,TF,DCTN1,PSAP,GAP43,VGF,SYNGR1,PNPLA6,GTF3A,ETV5,EIF3K
Connective Tissue Disorders	2.58E–03 – 1.09E–02	6	DNM1,SCAP,EEF2,MAPK3,VCP,S100A10
Immunological Disease	2.58E–03 – 3.7E–02	9	DNM1,COL16A1,SCAP,EEF2,MBP,MAPK3,ACTB,S100A10,ETV5
Inflammatory Disease	2.58E–03 – 4.72E–02	8	DNM1,SCAP,TF,EEF2,MBP,MAPK3,GAPDH,S100A10
Skeletal and Muscular Disorders	2.58E–03 – 3.29E–02	26	SND1,SCAP,MBP,MAPK3,GAPDH,MT1M,VCP,ARIH2,CACNA2D3,S100A10,RPL3,MLF2,EEF2,ACTB,MT1X,THY1,BSCL2,NDUFS3,DNM1,PDLIM7,DCTN1,DBNL,GAP43,GTF3A,ETV5,EIF3K
Dermatological Diseases and Conditions	7.27E–03 – 1.09E–02	6	MBP,MT1X,GAPDH,PSAP,ADAR,CCND1
Developmental Disorder	1.09E–02 – 4.28E–02	10	PLP1 (includes EG:18823),TF,ACTB,VCP,PSAP,DGUOK,BSCL2,CCND1,QDPR,BBS1
Inflammatory Response	1.09E–02 – 3.23E–02	3	PLP1 (includes EG:18823),TF,PRR13
Metabolic Disease	1.09E–02 – 4.28E–02	6	PLP1 (includes EG:18823),TF,VCP,PSAP,DGUOK,QDPR
Infectious Disease	1.61E–02 – 1.99E–02	5	DNM1,EPN2,ATP6V0C,DUSP3,PI4KA
Cancer	1.99E–02 – 4.58E–02	14	SND1,PLP1 (includes EG:18823),MAPK3,THY1,OLFM1,CCND1,DNM1,EPN2,DUSP1,VCP,ARIH2,GAP43,PI4KA,UBE2I
Hepatic System Disease	1.99E–02 – 1.99E–02	3	DNM1,EPN2,PI4KA
Antimicrobial Response	2.17E–02 – 2.17E–02	1	PLP1 (includes EG:18823)
Psychological Disorders	2.17E–02 – 4.74E–02	19	SND1,PLP1 (includes EG:18823),NBL1 (includes EG:17965),RPL3,EEF2,GRM3,ACTB,GAPDH,THY1,CANX,OLFM1,TF,VCP,DCTN1,PSAP,GAP43,SYNGR1,VGF,PI4KA
Reproductive System Disease	2.17E–02 – 2.17E–02	1	TF
Gastrointestinal Disease	2.41E–02 – 3.7E–02	3	COL16A1,ACTB,ETV5
Ophthalmic Disease	2.41E–02 – 3.7E–02	3	COL16A1,ACTB,ETV5
Hematological Disease	3.23E–02 – 3.23E–02	1	CCND1
Organismal Injury and Abnormalities	4.72E–02 – 4.72E–02	2	TF,GAPDH
Respiratory Disease	4.72E–02 – 4.72E–02	2	TF,GAPDH
Neurological disease	P value		Molecules
Disorder of basal ganglia	1.06E–03	19	ACTB,ARIH2,CACNA2D3,DBNL,DCTN1,EIF3K,ETV5,GAP43,GAPDH,GTF3A,MBP,MLF2,MT1M,MT1X,NDUFS3,NUP62,PDLIM7,RPL3,THY1
Hereditary spastic paraplegia	1.08E–03	3	BSCL2,PLP1 (includes EG:18823),PNPLA6
Neurodegenerative disorder	2.37E–03	16	ACTB,BSCL2,CANX,DCTN1,EEF2,GAP43,GAPDH,GRM3,NBL1 (includes EG:17965),NUP62,PLP1 (includes EG:18823),PNPLA6,PSAP,TF,THY1,VCP
Distal spinal muscular atrophy	5.00E–03	2	BSCL2,DCTN1
Movement disorder	6.19E–03	18	ACTB,ARIH2,CACNA2D3,DBNL,DCTN1,EIF3K,ETV5,GAP43,GAPDH,GTF3A,MBP,MLF2,MT1M,MT1X,NDUFS3,PDLIM7,RPL3,THY1
Neuromuscular disease	1.08E–02	18	ACTB,ARIH2,CACNA2D3,DBNL,DCTN1,EIF3K,ETV5,GAP43,GAPDH,GTF3A,MBP,MLF2,MT1M,MT1X,NDUFS3,PDLIM7,RPL3,THY1
Atypical krabbe disease atypical due to saposin a deficiency	1.09E–02	1	PSAP
Bardet-Biedl syndrome type 1	1.09E–02	1	BBS1
Distal hereditary motor neuronopathy type VIIB	1.09E–02	1	DCTN1
Inclusion body myopathy with early-onset Paget disease and frontotemporal dementia	1.09E–02	1	VCP
Hereditary spastic paraplegia X-linked	1.09E–02	1	PLP1 (includes EG:18823)
Hereditary spastic paraplegia autosomal recessive 39	1.09E–02	1	PNPLA6
Onset of experimental autoimmune encephalomyelitis	1.09E–02	1	MBP
Saposin B deficiency	1.09E–02	1	PSAP
Sporadic amyotrophic lateral sclerosis	1.13E–02	2	ACTB,DCTN1
Peripheral neuropathy	1.28E–02	4	BSCL2,CACNA2D3,PLP1 (includes EG:18823),PNPLA6
Bardet-Biedl syndrome type 7	2.17E–02	1	BBS1
GM1 gangliosidosis type 1	2.17E–02	1	PSAP
GM1 gangliosidosis type 2	2.17E–02	1	PSAP
Parkinson-dementia syndrome	2.17E–02	1	GAP43
Distal hereditary motor neuronopathy type V	2.17E–02	1	BSCL2
First-onset paranoid schizophrenia	2.17E–02	1	VGF
Striatonigral degeneration	2.17E–02	1	NUP62
Frontotemporal dementia	3.00E–02	2	DCTN1,VCP
Huntington's disease	3.29E–02	12	ACTB,ARIH2,CACNA2D3,EIF3K,ETV5,GAPDH,GTF3A,MLF2,MT1M,MT1X,NDUFS3,PDLIM7
Dementia	3.29E–02	12	ACTB,CANX,DCTN1,EEF2,GAP43,GAPDH,GRM3,NBL1 (includes EG:17965),PSAP,TF,THY1,VCP
Pelizaeus-Merzbacher disease	4.28E–02	1	PLP1 (includes EG:18823)
Sandhoff's disease	4.28E–02	1	PSAP
Radiculopathy	4.28E–02	1	CACNA2D3
Schizophrenia	4.74E–02	11	GAP43,GRM3,OLFM1,PI4KA,PLP1 (includes EG:18823),PSAP,RPL3,SND1,SYNGR1,TF,VGF
Demyelination	4.99E–02	2	PLP1 (includes EG:18823),PSAP

## Sheet: Pathways
Table S4 Functional annotation of DEGs in DLPFC (BA46) in schizophrenia
Note: Networks, pathways, diseases or functional ontologies with clear biological significance to schizophrenia are highlighted in yellow.
Canonical pathways	P value	Ratio	N	Molecules
EIF2 Signaling	0.00060256	0.0423	8	RPL6,RPL3,RPL39 (includes EG:25347),MAPK3,RPL35A,RPS3,PPP1CA,EIF3K
Dopamine Receptor Signaling	0.00141254	0.0526	5	PPP1R7,PPP2R2A,PPP2R2C,PPP1CA,QDPR
CDK5 Signaling	0.0025704	5.32E-02	5	PPP1R7,PPP2R2A,MAPK3,PPP2R2C,PPP1CA
Cardiac β-adrenergic Signaling	0.00323594	3.92E-02	6	PPP1R7,PPP2R2A,PDE8B,PPP2R2C,PPP1CA,MPPE1
Breast Cancer Regulation by Stathmin1	0.00489779	3.38E-02	7	ARHGEF12,CALM1 (includes others),PPP1R7,PPP2R2A,MAPK3,PPP2R2C,PPP1CA
Synaptic Long Term Potentiation	0.00537032	4.42E-02	5	CALM1 (includes others),PPP1R7,GRM3,MAPK3,PPP1CA
Cell Cycle Regulation by BTG Family Proteins	0.00645654	8.33E-02	3	PPP2R2A,PPP2R2C,CCND1
Regulation of Actin-based Motility by Rho	0.0123027	4.49E-02	4	WASL,ARPC2,ACTB,PI4KA
Clathrin-mediated Endocytosis Signaling	0.0141254	3.12E-02	6	DNM1,WASL,TF,ARPC2,ACTB,SH3GLB2
mTOR Signaling	0.0147911	2.99E-02	6	PPP2R2A,MAPK3,PPP2R2C,RPS6KA2,RPS3,EIF3K
ERK/MAPK Signaling	0.0154882	2.94E-02	6	PPP1R7,DUSP1,PPP2R2A,MAPK3,PPP2R2C,PPP1CA
Lipid Antigen Presentation by CD1	0.0177828	9.09E-02	2	PSAP,CANX
Regulation of eIF4 and p70S6K Signaling	0.0199526	2.96E-02	5	PPP2R2A,MAPK3,PPP2R2C,RPS3,EIF3K
cAMP-mediated signaling	0.0281838	2.76E-02	6	CALM1 (includes others),DUSP1,GRM3,MAPK3,PDE8B,MPPE1
Mitotic Roles of Polo-Like Kinase	0.0301995	4.69E-02	3	PPP2R2A,PPP2R2C,CDC16
RhoA Signaling	0.030903	3.57E-02	4	ARHGEF12,ARPC2,ACTB,PI4KA
Dopamine-DARPP32 Feedback in cAMP Signaling	0.0316228	2.73E-02	5	CALM1 (includes others),PPP1R7,PPP2R2A,PPP2R2C,PPP1CA
Androgen Signaling	0.0323594	2.9E-02	4	CALM1 (includes others),MAPK3,GTF2E2,CCND1
PI3K/AKT Signaling	0.0354813	2.96E-02	4	PPP2R2A,MAPK3,PPP2R2C,CCND1
Signaling by Rho Family GTPases	0.0389045	2.39E-02	6	ARHGEF12,WASL,ARPC2,MAPK3,ACTB,PI4KA
RhoGDI Signaling	0.0398107	2.54E-02	5	ARHGEF12,WASL,ARPC2,ACTB,PI4KA
Aminosugars Metabolism	0.042658	2.48E-02	3	GNPDA1,PDE8B,MPPE1
p70S6K Signaling	0.042658	3.05E-02	4	PPP2R2A,EEF2,MAPK3,PPP2R2C
Production of Nitric Oxide and Reactive Oxygen Species in Macrophages	0.0446684	2.38E-02	5	PPP1R7,PPP2R2A,MAPK3,PPP2R2C,PPP1CA
ILK Signaling	0.0446684	2.7E-02	5	PPP2R2A,MAPK3,ACTB,PPP2R2C,CCND1
Synaptic Long Term Depression	0.047863	2.84E-02	4	PPP2R2A,GRM3,MAPK3,PPP2R2C
Protein Kinase A Signaling	0.047863	2.15E-02	7	CALM1 (includes others),PPP1R7,MAPK3,PDE8B,CDC16,PPP1CA,MPPE1

## Sheet: Functions
Table S4 Functional annotation of DEGs in DLPFC (BA46) in schizophrenia
Note: Networks, pathways, diseases or functional ontologies with clear biological significance to schizophrenia are highlighted in yellow.
Functions annotation	P value	N	Molecules
Disorder of basal ganglia	1.06E-03	19	ACTB,ARIH2,CACNA2D3,DBNL,DCTN1,EIF3K,ETV5,GAP43,GAPDH,GTF3A,MBP,MLF2,MT1M,MT1X,NDUFS3,NUP62,PDLIM7,RPL3,THY1
Hereditary spastic paraplegia	1.08E-03	3	BSCL2,PLP1 (includes EG:18823),PNPLA6
Processing of mRNA	1.53E-03	6	GRSF1,HNRNPM,PHF5A,SF3B3,SNRPB2,SRSF2
Neurodegenerative disorder	2.37E-03	16	ACTB,BSCL2,CANX,DCTN1,EEF2,GAP43,GAPDH,GRM3,NBL1 (includes EG:17965),NUP62,PLP1 (includes EG:18823),PNPLA6,PSAP,TF,THY1,VCP
Polyarticular juvenile rheumatoid arthritis	2.58E-03	5	DNM1,EEF2,MAPK3,S100A10,SCAP
Morphogenesis of salivary gland	4.32E-03	4	CTNND1,FGFR1,FN1,ITGA5
Phosphorylation of L-threonine	4.32E-03	4	MAP2,MAP3K12,MAPK8,TNKS
Survival of tissue	4.32E-03	4	BDNF,CXCL12,DAG1,THBS1
Quantity of bone marrow cells	4.39E-03	10	BCL2L1,IL6,MED1,MEIS1,MXD1,PBX1,RARA,TAL1,THBS1,THPO
Spatial learning	4.39E-03	10	BACE1,BDNF,CREB1,GRIN1,IGF1,LIMK1,MECP2,NCDN,NTRK2,SYNPO
Quantity of glycosphingolipid	4.83E-03	8	B4GALNT1,CAV1,IGF1,IL6,SGPP1,SPTLC2,ST8SIA1,UGCG
Transactivation of gene	4.83E-03	8	ARNT,ATF2,CREB1,ESRRG,FOSB,HGF,MAP3K7,WNT5A
Hypoplasia	4.92E-03	15	DLG1,ESR1,EYA1,FGFR2,GJA1,IGF1,OTX2,PBRM1,PBX1,PHC1,PKNOX1,PROKR2,WNT7B,WT1,ZIC3
Obesity	4.92E-03	24	ADAM12,ADARB1,ARNT,BDNF,CAV1,CCND3,CLOCK,CPT1C,CREB1,DMBX1,HIF1A,HRH1,HSD11B2,IL1RN,IL6,INSR,LIF,MAPK8,MED1,PRKAR2B,RSC1A1,SDC1,SH2B1,TUB
Involution	4.93E-03	6	ARNT,IL6,LIF,NFATC2,NR3C1,XDH
Neurological disorder of hippocampus	4.93E-03	6	CREB1,Crem,GRIN1,LAMC1,MME,SOD2
Chemotaxis of neurons	4.97E-03	3	CXCL12,GDNF,NRP2
Demyelination of nerves	4.97E-03	3	B4GALNT1,DAG1,SLC12A6
Infiltration by plasma cells	4.97E-03	3	CXCL12,ESR1,NFATC2
Involution of thymus gland	4.97E-03	3	ARNT,NFATC2,NR3C1
Maturation of organ	4.97E-03	3	GLCE,LIF,NR3C1
Metabolism of D-sphingosine	4.97E-03	3	ASAH2,SGPP1,SPTLC2
Migration of neural precursor cells	4.97E-03	3	NDEL1,PAFAH1B1,ST8SIA4
Morphogenesis of hindgut	4.97E-03	3	TCF7,TCF7L2,WNT5A
Neurodegeneration of hippocampal neurons	4.97E-03	3	CREB1,Crem,GRIN1
Polarization of leukocyte cell lines	4.97E-03	3	CXCL12,IL6,STK4
Shape change of melanoma cell lines	4.97E-03	3	IL6,LGALS8,WASF2
Differentiation of red blood cells	4.98E-03	10	ABL1,ADD1,BCL2L1,HIF1A,MAPK14,MED1,PKNOX1,SMAD5,SP3,TAL1
Differentiation of hematopoietic progenitor cells	4.98E-03	12	BAIAP2,BDNF,CXCL12,ESR1,IL6,MED1,MEIS1,NFYA,RARA,SP1,SP3,WASF2
Proliferation of stem cells	5.03E-03	9	BMI1,HIF1A,IGF1,MAPK8,MSI2,NCAM1,TGFBR1,TNC,YAP1
Quantity of male germ cells	5.03E-03	9	BCL2L11,BCL2L2,BCL6,CADM1,ESR1,GDNF,GJA1,SH2B1,ZFX
Lymphoma	5.05E-03	13	BCL6,BMI1,DNMT3B,HIF1A,HIP1,IL6,PBX1,PIK3R1,PTPN1,RARA,SKIL,SKP2,TAL1
Myelination of nervous tissue	5.09E-03	7	ADAM22,B4GALNT1,BACE1,BDNF,LAMC1,NTRK2,RTN4
Fibrosis of organ	5.14E-03	21	ACSL1,CAV1,COL4A3,Crem,CXCL12,DAG1,FGFR1,FGFR2,GRB2,IL11RA,MAPK14,MMP12,NFE2L1,POSTN,SKP2,SMAD7,STK4,TGFBR1,TGFBR2,XDH,XYLT2
T cell development	5.20E-03	40	BCL11A,BCL11B,BCL2L1,BCL2L11,BCL6,BMI1,CD244,CREB1,CXCL12,CYLD,DNAJA3,ETS1,FZD5,GRB2,HIVEP2,IL1A,IL1RN,IL6,LIF,MAP2K4,MAP3K7,MAPK8,MLLT10,MYLK,NFATC2,NFATC3,PAG1,PATZ1,PDPK1,PIK3R1,PKNOX1,SP3,TAL1,TCF4,TCF7,TGFBR1,TGFBR2,VAV3,WIPF1,WWP1
Depressive disorder	5.21E-03	5	BDNF,CLOCK,CREB1,IL1RN,NR3C1
Differentiation of breast cell lines	5.21E-03	5	DAB2,HGF,MAPK14,TGFBR1,TGFBR2
Growth of melanoma cell lines	5.21E-03	5	ANTXR1,CXCL12,IL1RN,IL6,THBS1
Long term depression of neurons	5.21E-03	5	BDNF,FMR1,GRIA2,HIP1,ST8SIA4
Neurological disorder of organ	5.35E-03	11	B4GALNT1,CREB1,Crem,GDNF,GRIN1,HDAC6,IGF1,IL6,LAMC1,MME,SOD2
Congenital abnormality	5.49E-03	21	ADAMTS4,ASPH (includes EG:312981),BCL2L1,CCNC,CCND3,COL2A1,CRK,DNMT3B,DYRK1A,ESR1,FOSL2,GABRB3,HOMER1,MAPK8,MEIS1,NF2,NFIX,PBX1,PHC1,SP8,XYLT2
DNA damage response of cells	5.54E-03	5	BAZ1B,BRSK1,CCND1,CIB1,VCP
Survival of leukocyte cell lines	5.62E-03	8	ABL1,BCL2L1,BCL2L11,CXCL12,FGFR1,FN1,MCF2,YWHAZ
Proliferation of epidermal cells	5.63E-03	10	BCL11B,HGF,IGF1,IL6,INSR,MAP2K4,MAPK8,NR3C1,SMAD7,YAP1
Metabolism of alcohol	6.06E-03	6	ASAH2,GK,MECP2,SGPP1,SLC5A3,SPTLC2
Shape change of tumor cell lines	6.06E-03	6	GNA13,HTR4,IL6,LGALS8,TIAM1,WASF2
Anorexia	6.14E-03	4	HAP1,HTR4,IL11RA,PTPN1
Apoptosis of melanoma cell lines	6.14E-03	4	ATF2,HGF,IL1A,RAPGEF2
Arrest in S phase	6.14E-03	4	BMI1,GTF2I,HGF,MTCH2
Assembly of focal adhesions	6.14E-03	4	ARHGAP6,DLC1,GNA13,SORBS1
Fibrosis of interstitial tissue	6.14E-03	4	CAV1,COL4A3,IGF1,TGFBR2
Hyperactivity	6.14E-03	4	BACE1,BDNF,BMPR1B,GABRB3
Quantity of embryonic tissue	6.14E-03	4	EDA,HIF1A,IGF1,RARA
Movement disorder	6.19E-03	18	ACTB,ARIH2,CACNA2D3,DBNL,DCTN1,EIF3K,ETV5,GAP43,GAPDH,GTF3A,MBP,MLF2,MT1M,MT1X,NDUFS3,PDLIM7,RPL3,THY1
Development of gonad	6.59E-03	16	ABL1,ADAMTS1,BCL2L1,BCL2L11,BCL2L2,DLG1,ESR1,GJA1,HIP1,IGF1,LHX9,PATZ1,SH2B1,WNT5A,WT1,ZFX
Acute myeloid leukemia	6.69E-03	5	ABL1,CBFB,MEIS1,MLLT10,RARA
Elongation of neurites	6.69E-03	5	CXCL12,ITGA7,MAP2,MAPK8,ULK2
Epileptic seizure	6.69E-03	5	GABRB3,KCNC1,MAPK10,NCDN,TAC1
Fibrosis of kidney	6.69E-03	5	COL4A3,SKP2,SMAD7,XDH,XYLT2
Differentiation of T lymphocytes	7.04E-03	27	BCL11A,BCL11B,BCL6,BMI1,DNAJA3,ETS1,FZD5,HIVEP2,IL1RN,IL6,LIF,MAPK8,MLLT10,MYLK,NFATC2,NFATC3,PATZ1,PDPK1,PIK3R1,PKNOX1,SP3,TAL1,TCF7,TGFBR1,TGFBR2,WIPF1,WWP1
Response of lymphocytes	7.12E-03	10	BCL2L11,CBLB,CD200R1,ETS1,IL6,LIF,MAPK14,MAPK8,PIK3R1,POSTN
Secretory pathway	7.12E-03	10	CD244,NCAM1,PCLO,RAB3B,RAB3D,SCAMP1,SNAP23,STXBP5,SV2A,UNC13B
Plaque psoriasis	7.27E-03	5	CCND1,GAPDH,MBP,MT1X,PSAP
Agenesis	7.36E-03	6	GLCE,LAMC1,NFIX,NPNT,SALL2,WNT5A
Formation of glycosphingolipid	7.36E-03	6	ASAH2,B4GALNT1,MAPK10,SGMS1,SPTLC2,UGCG
Reproductive system disorder	7.82E-03	14	BCL2L1,BMF,CADM1,CCNC,CCND3,ESR1,FMR1,IL6,LIF,MTMR2,NLRP5,STK4,VAV3,XYLT2
Lymphomagenesis	8.11E-03	15	BCL6,BMI1,DNMT3B,HIF1A,HIP1,IL6,PBX1,PIK3R1,PRDM2,PTPN1,RARA,SKIL,SKP2,TAL1,WT1
Development of body region	8.11E-03	23	ACD,ASPH (includes EG:312981),COL2A1,CYP26B1,EYA1,FGFR1,FGFR2,GJA1,GJA5,HIF1A,IFT122,KIAA1715,LRP4,MED1,NOTCH2,NR3C1,OTX2,PBX1,PHC1,SP8,TCF7L2,TGFBR2,WNT5A
Developmental process of lymphocytes	8.11E-03	50	BCL11A,BCL11B,BCL2L1,BCL2L11,BCL6,BMI1,CBFB,CCND3,CD244,CREB1,CXCL12,CYLD,DNAJA3,ETS1,EWSR1,FZD5,GRB2,HIF1A,HIVEP2,IL11RA,IL1A,IL1RN,IL6,LIF,MAP2K4,MAP3K7,MAPK8,MLLT10,MYLK,NFAM1,NFATC2,NFATC3,NOTCH2,ONECUT1,PAG1,PATZ1,PDPK1,PHC1,PIK3R1,PKNOX1,SP3,TAL1,TCF4,TCF7,TEC,TGFBR1,TGFBR2,VAV3,WIPF1,WWP1
Angiogenesis of extraembryonic tissue	8.26E-03	3	EDIL3,FZD5,NRP2
Cell rounding of neuroblastoma cell lines	8.26E-03	3	GNA13,HTR4,TIAM1
Chemorepulsion	8.26E-03	3	CXCL12,NRP2,UNC5A
Development of sensory projections	8.26E-03	3	EFNA5,NRP2,ROBO2
Excitation of cerebral cortex cells	8.26E-03	3	BDNF,CHRM1,NTRK2
Innervation of axons	8.26E-03	3	BDNF,GDNF,NTRK2
Migration of lymphoma cell lines	8.26E-03	3	CCL22,CXCL12,RGS3
Osteosclerosis	8.26E-03	3	BCL2L11,FOSB,FOSL2
Polarization of tumor cell lines	8.26E-03	3	ADIPOR2,PIK3R1,RAP1GAP
Quantity of neuroblasts	8.26E-03	3	BDNF,BMPR1B,WNT7B
Quantity of spermatogonia	8.26E-03	3	BCL2L11,GDNF,GJA1
Transformation of hematopoietic progenitor cells	8.26E-03	3	MEIS1,MLL,PBX1
Transmembrane receptor protein serine/threonine kinase signaling pathway	8.26E-03	3	AKAP2/PALM2-AKAP2,AKAP7,PPM1L
Adhesion of extracellular matrix	8.37E-03	7	BCL2L11,BCL6,EDA,FN1,ITGA5,NPNT,PIK3R1
Agenesis of kidney	8.41E-03	4	GLCE,LAMC1,NPNT,SALL2
Formation of cytoplasmic aggregates	8.41E-03	4	CAV1,MAPK10,PIK3R1,YWHAZ
Neurodegeneration of brain cells	8.41E-03	4	B4GALNT1,CREB1,Crem,GRIN1
Formation of filopodia	8.43E-03	9	ARHGEF9,BAIAP2,DAG1,FN1,NEO1,NTRK2,TGFBR1,TNC,WIPF1
Cell movement	8.61E-03	96	ABL1,ABR,ACVR1,ADAM12,AMOT,ARNT,BDNF,CAP1,CAV1,CBFB,CBLB,CBLL1,CCL22,CHL1,CHST2,COL2A1,COL4A3,CXCL12,CXCL9,DCX,DOCK4,EBF3,ELMO1,ELMO2,ESR1,ETS1,FMR1,FN1,FOSL2,GDNF,GJA1,GNA13,GNB1,GNG12,GRB2,HGF,HIF1A,HRH1,IGF1,IL1RN,IL6,ITGA5,LGR4,LHX6,LIF,LIMK1,LRP8,MAP2,MAP2K4,MAP3K12,MAPK14,MCF2,MED1,MMP12,MRAS,MTCH2,MYLK,MYO9B,NCAM1,NDEL1,NFATC2,NFIX,NRP2,ONECUT1,ONECUT2,PAFAH1B1,PDE4B,PDPK1,PEX5,PIK3R1,PLA2…
Formation of lamellipodia	8.62E-03	8	BAIAP2,HGF,MCF2,NTRK2,PVRL4,SH2B1,VAV3,WASF2
Migration of tumor cell lines	8.62E-03	8	CAV1,CCL22,CXCL12,HGF,ITGA5,RAP1GAP,RGS3,TIAM1
Development of vertebrae	8.85E-03	6	GJA1,HIP1,NFIX,PBX1,SOX6,ZIC3
Activation of gene	8.91E-03	10	ARNT,ATF2,CREB1,ESRRG,FOSB,HGF,MAP3K7,NR3C1,USF2,WNT5A
Differentiation of tumor cell lines	8.94E-03	16	ABL1,ATF2,BCL2L1,BCL6,DAB2,GNAO1,IL6,LIF,MAPK14,MAPK8,MYST3,PBX1,RARA,SMAD7,TAL1,WT1
Shape change	9.15E-03	30	ARHGEF11,ARHGEF9,CHL1,CREB1,CXCL12,DOCK3,EFNA5,FGFR1,FN1,GNA13,GNG12,HTR4,IL6,KIF3B,LGALS8,MAPK14,MYO1C,MYO9B,PIK3R1,POSTN,ROBO2,RTN4,SDC1,SORBS1,SULF1,THBS1,TIAM1,VAV3,WASF2,WIPF1
Morphology of tissue	9.23E-03	14	ABL1,BDNF,CAV1,FMR1,GJA1,HGF,INSR,MAPK14,NCAM1,OTX2,RARA,SLC31A1,TGFBR2,THBS1
Development of dendrites	9.50E-03	9	ABI2,BAIAP2,BDNF,DCX,GRIN1,MAP2,MCF2,MECP2,ROCK2
Metabolism of glycolipid	9.50E-03	9	ASAH2,B3GALT1,B4GALNT1,Crem,MAPK10,SGMS1,SPTLC2,UGCG,UGT8
Cell death of cancer cells	9.58E-03	27	ABL1,ANTXR1,ATF2,BCL2L1,BCL2L11,BNIP3L,CCND3,HGF,IGF1,IL1A,IL6,ITGA5,ITSN1,LIF,MAPK14,MAX,MXD1,NR3C1,PLAGL2,RAP1GAP,RAPGEF2,SGMS1,SMAD7,SOD2,TMEM132A,WT1,XDH
Morphogenesis of organism	9.65E-03	17	ACD,ASPH (includes EG:312981),COL2A1,CYP26B1,FGFR1,GJA5,IFT122,KIAA1715,LRP4,MED1,NOTCH2,PBX1,SLC31A1,SP8,WNT5A,YAP1,ZEB2
Hyperalgesia	9.74E-03	7	BDNF,IL1RN,NTRK2,PRX,SLC16A2,TAC1,TACR1
Dendritic growth/branching	9.85E-03	8	BACE1,BDNF,FMR1,LIMK1,MAGI2,NTRK2,RAPGEF2,ROCK2
Inhibition of apoptosis	9.93E-03	10	ARRB1,BCL2L1,BDNF,BIRC6,GDNF,HGF,IGF1,MAPK8IP1,PAK7,RTN4
Cell death of striatal neurons	1.05E-02	5	GDNF,GRIN1,HIP1,ROCK2,SP1
Neurological process of pyramidal neurons	1.05E-02	5	CHRM1,FMR1,GRIA2,GRIN1,ST8SIA4
Ossification of tissue	1.05E-02	5	FGFR2,FOSL2,GJA1,NFIX,PBX1
Transport of 2-deoxyglucose	1.05E-02	5	CDK14,INSR,PHLDB1,PIK3R1,SLC2A1
Adhesion of cell-associated matrix	1.06E-02	6	BCL2L11,BCL6,EDA,FN1,NPNT,PIK3R1
Delay in cell death	1.06E-02	6	BCL2L1,BCL2L11,BDNF,FN1,IGF1,IL6
Formation of focal adhesions	1.06E-02	6	ARHGAP6,DLC1,FN1,GNA13,RAP1GAP,SORBS1
Tremor	1.06E-02	6	BDNF,GNAO1,HIP1,IL6,KCNC1,SPTBN4
Neuromuscular disease	1.08E-02	18	ACTB,ARIH2,CACNA2D3,DBNL,DCTN1,EIF3K,ETV5,GAP43,GAPDH,GTF3A,MBP,MLF2,MT1M,MT1X,NDUFS3,PDLIM7,RPL3,THY1
Survival of neurons	1.10E-02	11	BCL2L1,BDNF,BRAF,CREB1,GDNF,GFRA2,HGF,IGF1,LIF,MAPK10,NTRK2
Cell death of liver	1.11E-02	17	ARNT,BCL2L1,BCL2L11,HGF,IGF1,IL1RN,IL6,MAP2K4,MAPK14,MAPK8,MED1,NFE2L1,PIK3R1,PTPN1,TACR1,UGCG,USP2
T-cell lymphoproliferative disorder	1.12E-02	4	ABL1,BCL2L1,PIK3R1,TAL1
Size of muscle	1.12E-02	4	IGF1,MAPK14,NFATC2,THBS1
Survival of B-lymphocyte derived cell lines	1.13E-02	7	ABL1,BCL2L1,BCL2L11,CXCL12,FGFR1,FN1,MCF2
Dephosphorylation of protein	1.17E-02	4	DUSP1,DUSP3,PPP1CA,PPP2R2A
Eye development	1.17E-02	18	ABI2,AKTIP,BMPR1B,DNMT3A,FGFR2,FOSL2,FOXP2,IFT122,IGF1,MED1,MEIS1,MEIS2,NR3C1,NTRK2,OTX2,PHC1,PKNOX1,WT1
Cell stage	1.17E-02	44	ABL1,AKAP12,ANKS1A,ATF2,BCL2L1,BCL2L11,BMI1,CAMK2D,CAMK2G,CAV1,CCND3,CDK19,CHFR,Crem,CRK,CXCL12,CYLD,CYP26B1,EWSR1,FGFR1,FGFR2,GRB2,GTF2I,HGF,HUS1,IGF1,IL6,INSR,JARID2,LIF,MAPK14,MAX,MTCH2,MXD1,PIK3R1,RGS14,SH2B1,SKP2,SMAD7,SOD2,TAL1,TGFBR1,THPO,ZNF346
Morphogenesis of tissue	1.18E-02	22	AKTIP,ATF2,DAG1,DLG1,EYA1,FGFR2,GDNF,HIF1A,INSR,LGR4,LIF,NOTCH2,NPNT,PBX1,PCDH15,PCDH8,SMAD7,TCF7,TCF7L2,WNT5A,WNT7B,WT1
Genetic disorder	1.19E-02	87	ABL1,ADAM12,ADAMTS4,ADARB1,ARNT,ASPH (includes EG:312981),ATG16L1,B4GALNT1,BCL11B,BCL2L1,BDNF,CACNA1G,CACNB3,CAV1,CBFB,CCNC,CCND3,Cd200r3,CDC6,CLOCK,COL2A1,CPT1C,CREB1,CRK,CXCL12,CYLD,DMBX1,DNMT3B,DYRK1A,ESR1,FGFR1,FGFR2,FMR1,GABRB3,GJA1,GNB1,HGF,HIF1A,HIP1,HOMER1,HRH1,HSD11B2,IGF1,IL1RN,IL6,ING4,INSR,ITGA7,KCNA1,LIF,MAP3K7,MAPK8,MED1,MEIS1,MEIS2,MLLT10,MMP12,NF2,NFIX,NOTCH2,NTRK2,PBX1,PHC1,PIAS3…
Phosphorylation of protein	1.20E-02	34	ABL1,ACVR1,AKTIP,BMPR1B,BRD4,CBLB,CCND3,CDK14,CREB1,FGFR1,HUNK,HUS1,IGF1,INSR,MAP3K12,MAP3K7,MAPK14,MAPK8,MKNK1,NF2,PAK7,PDPK1,PIK3R1,PRKAR2B,RGMA,SMAD5,STK4,SYN2,TGFBR1,TGFBR2,THBS1,TNKS,TTBK2,WNT5A
Apoptosis of male germ cells	1.25E-02	6	BCL6,CADM1,CYP26B1,EWSR1,HIP1,UGT8
Disassembly of filaments	1.25E-02	6	BAIAP2,CAP1,HDAC6,IGF1,KIF2A,MID1IP1
Activation of hypoxia response element	1.26E-02	3	ARNT,HIF1A,PLAGL2
Binding of B lymphocytes	1.26E-02	3	NFATC2,NFATC3,RAP1GAP
Cell cycle progression of lymphatic system cells	1.26E-02	3	CCND3,MEIS1,PHC1
Cell rounding of fibroblast cell lines	1.26E-02	3	ARHGEF11,ARHGEF9,GNG12
Development of adipose tissue	1.26E-02	3	ADAMTS1,CAV1,IL6
Differentiation of adipose cell lines	1.26E-02	3	FN1,INSR,LIF
Differentiation of endodermal cells	1.26E-02	3	GRB2,MAPK8,PBX1
Glycolysis of D-glucose	1.26E-02	3	INSR,MAPK8,PIK3R1
Hyperproliferation of connective tissue cells	1.26E-02	3	CAV1,IL1A,IL6
Pathfinding of nervous tissue	1.26E-02	3	ABLIM1,NRP2,ROBO2
Quantity of ganglioside GM3	1.26E-02	3	B4GALNT1,ST8SIA1,UGCG
Quantity of nervous tissue	1.26E-02	3	BDNF,CREB1,IGF1
Survival of trigeminal ganglion neurons	1.26E-02	3	GDNF,GFRA2,LIF
Transformation of bone marrow cells	1.26E-02	3	ABL1,MCF2,MLL
Apoptosis of connective tissue cells	1.26E-02	20	ABL1,ADAM12,BCL2L1,BCL2L11,BMPR1B,CREB1,HSD11B2,IGF1,INSR,MAP2K4,MAP4,MAPK14,MAPK8,MCF2L,PIK3R1,PRKAR2B,PTPN1,SKP2,TGFBR1,ZNF346
T cell response	1.27E-02	8	CBLB,CD200R1,IL6,LIF,MAPK14,MAPK8,PIK3R1,POSTN
Peripheral neuropathy	1.28E-02	4	BSCL2,CACNA2D3,PLP1 (includes EG:18823),PNPLA6
Ossification	1.28E-02	15	CALCR,CBFB,COL2A1,ESR1,FGFR2,FOSL2,GJA1,HSD11B2,IGF1,MAPK8,NFIX,PBX1,SP1,SP3,TCF7L2
Quantity of connective tissue cells	1.28E-02	15	ADAM12,B4GALNT1,BCL2L2,COL4A3,DNMT3B,FOSB,FOSL2,HSD11B2,IGF1,IL1A,IL1RN,INSR,LIF,UGCG,WT1
Depolymerization of filaments	1.29E-02	5	CAP1,HDAC6,IGF1,KIF2A,MID1IP1
Synthesis of ceramide	1.29E-02	5	ASAH2,MAPK10,SGMS1,SPTLC2,UGCG
Developmental process of B lymphocytes	1.29E-02	21	BCL11A,BCL2L1,BCL2L11,BCL6,BMI1,CCND3,CD244,EWSR1,HIF1A,IL6,MAP2K4,NFAM1,NFATC2,NOTCH2,ONECUT1,PHC1,PIK3R1,SP3,TCF4,TEC,VAV3
Migration of cells	1.34E-02	85	ABL1,ABR,ACVR1,ADAM12,AMOT,ARNT,BDNF,CAP1,CAV1,CBFB,CBLB,CBLL1,CCL22,CHL1,CHST2,COL4A3,CXCL12,CXCL9,DCX,DOCK4,EBF3,ELMO1,ELMO2,ESR1,ETS1,FN1,GDNF,GJA1,GNA13,GNB1,GNG12,GRB2,HGF,HIF1A,HRH1,IGF1,IL1RN,IL6,ITGA5,LGR4,LHX6,LIMK1,MAP2,MAP2K4,MAP3K12,MAPK14,MCF2,MMP12,MRAS,MTCH2,MYLK,MYO9B,NCAM1,NDEL1,NFATC2,NFIX,NRP2,ONECUT1,ONECUT2,PAFAH1B1,PDE4B,PDPK1,PEX5,PIK3R1,PLA2G5,PLD1,RAP1GAP,RARA,RASSF5,RGS3…
Arrest in growth of cells	1.35E-02	10	ABL1,AKAP12,BCL6,CAV1,EWSR1,GTF2I,HIF1A,IL6,LIF,SMAD7
Nutritional disorder	1.35E-02	34	ADAM12,ADARB1,ARNT,BDNF,CAV1,CCND3,CLOCK,CPT1C,CREB1,DMBX1,ESR1,FN1,HAP1,HIF1A,HRH1,HSD11B2,HTR4,IGF1,IL11RA,IL1RN,IL6,INSR,LIF,MAP3K7,MAPK8,MED1,NTRK2,PRKAR2B,PTPN1,RSC1A1,SDC1,SH2B1,TACR1,TUB
Visual system development	1.37E-02	19	ABI2,AKTIP,BMPR1B,DAG1,DNMT3A,FGFR2,FOSL2,FOXP2,IFT122,IGF1,MED1,MEIS1,MEIS2,NR3C1,NTRK2,OTX2,PHC1,PKNOX1,WT1
Neoplasia	1.39E-02	59	ABL1,AKAP12,BCL2L1,BCL2L11,BCL6,BMI1,BRAF,CAV1,CBFB,CBLB,CCNC,CCND3,CDC6,CYLD,DCX,DNMT3B,ESR1,FEN1,FGFR1,FN1,GDNF,HGF,HIF1A,HIP1,HYOU1,IGF1,IL1A,IL6,ING4,ITGA5,MAPK14,MAPK8,MEIS1,MLL,MLLT10,MMP12,MX1,MXI1,NCAM1,NF2,NFATC2,NFE2L1,NOTCH2,PBX1,PCDH12,PIK3R1,PTPN1,RARA,RDX,SKIL,SKP2,TAL1,TFAP2B,TGFBR2,THBS1,TIAM1,TSC1,VAV3,XYLT2
Apoptosis of germ cells	1.43E-02	8	BCL6,CADM1,CYP26B1,EWSR1,HIP1,IGF1,UGT8,WT1
Transactivation of protein binding site	1.43E-02	8	CCND3,ETS1,EYA1,EYA2,MAX,NOTCH2,RARA,YAP1
Development of uterus	1.44E-02	4	ADAMTS1,BMF,ESR1,WNT5A
Differentiation of embryonic cancer cell lines	1.44E-02	4	ATF2,DAB2,GNAO1,RARA
Formation of axons	1.44E-02	4	AMIGO1,CXCL12,PLXNB1,TIAM1
Fusion of vesicles	1.44E-02	4	HDAC6,MYO1C,PLD1,VAV3
Regeneration of neurites	1.44E-02	4	LAMC1,MAPK8IP1,ROCK2,RTN4
Aggregation of cells	1.44E-02	17	BDNF,GNA13,HIF1A,MRAS,PCDH10,PCDH12,PCDH8,PCDHGC3,PIK3R1,PTPN1,RAB27B,RAPGEF6,TEC,THBS1,THPO,VAV3,WNT5A
Edema	1.45E-02	13	CAV1,CREB1,CRK,GJA1,HGF,LIF,LIMK1,NR3C1,PBX1,PBX3,SMAD5,TAC1,TGFBR2
Apoptosis of leukemia cell lines	1.46E-02	6	ABL1,BCL2L1,IL6,LIF,MAPK14,WT1
Biosynthesis of glycosphingolipid	1.46E-02	6	ASAH2,B4GALNT1,MAPK10,SGMS1,SPTLC2,UGCG
Morphogenesis of embryo	1.46E-02	16	ACD,ASPH (includes EG:312981),COL2A1,CYP26B1,FGFR1,GJA5,IFT122,KIAA1715,LRP4,MED1,NOTCH2,PBX1,SP8,WNT5A,YAP1,ZEB2
Processing of RNA	1.74E-02	7	GRSF1,HNRNPM,PHF5A,RPL35A,SF3B3,SNRPB2,SRSF2
Neurotransmission	1.95E-02	5	DNM1,GRM3,MBP,PI4KA,PLP1 (includes EG:18823)
Infection of hepatoma cell lines	1.99E-02	3	DNM1,EPN2,PI4KA
Repair of DNA	2.17E-02	6	CCND1,CETN2,CIB1,FTO,RPAIN,VCP
Development of cytoplasm	2.24E-02	7	ACTB,ARHGEF12,BOP1,PEX16,STOML2,TWF2,WASL
Invasion of lung cancer cell lines	2.30E-02	3	PTP4A2,S100A10,SH3GLB2
Sjogren's syndrome	2.41E-02	3	ACTB,COL16A1,ETV5
Benign tumor	2.71E-02	11	ARIH2,CCND1,DUSP1,GAP43,MAPK3,OLFM1,PI4KA,PLP1 (includes EG:18823),THY1,UBE2I,VCP
Splicing of mRNA	2.87E-02	3	HNRNPM,PHF5A,SRSF2
M phase	3.21E-02	5	CALM1 (includes others),CETN2,DCTN1,DNM1,RPS6KA2
Huntington's disease	3.29E-02	12	ACTB,ARIH2,CACNA2D3,EIF3K,ETV5,GAPDH,GTF3A,MLF2,MT1M,MT1X,NDUFS3,PDLIM7
Dementia	3.29E-02	12	ACTB,CANX,DCTN1,EEF2,GAP43,GAPDH,GRM3,NBL1 (includes EG:17965),PSAP,TF,THY1,VCP
Extension of cellular protrusions	3.65E-02	3	ARPC2,BCL11A,TWF2
Invasion of carcinoma cell lines	4.22E-02	3	PTP4A2,S100A10,SH3GLB2
Leiomyomatosis	4.58E-02	7	ARIH2,DUSP1,MAPK3,OLFM1,PI4KA,PLP1 (includes EG:18823),VCP
Schizophrenia	4.74E-02	11	GAP43,GRM3,OLFM1,PI4KA,PLP1 (includes EG:18823),PSAP,RPL3,SND1,SYNGR1,TF,VGF
Formation of filaments	4.82E-02	6	ARHGEF12,BOP1,DCTN1,MBP,TWF2,WASL
Synaptic transmission	4.88E-02	4	GRM3,MBP,PI4KA,PLP1 (includes EG:18823)
