# Supplementary material for: Schizophrenia-associated MicroRNA–Gene Interactions in the Dorsolateral Prefrontal Cortex
Source: Genomics Proteomics Bioinformatics. 2020 Feb 14;17(6):623–34. doi: 10.1016/j.gpb.2019.10.003 (PMC7212302; doi:10.1016/j.gpb.2019.10.003)
Supplement: Supplementary data 5 [file mmc5.xls]

## Sheet: Diseases
Table S5 Functional annotation of miRNA–mRNA interactions in the DLPFC (BA46) in schizophrenia
Note: Pathways, diseases or functional ontologies with clear biological significance to schizophrenia are highlighted in yellow.
Category	P value	N	Molecules
Cancer	4.19E–03 – 3.72E–02	16	SRSF2,PLP1 (includes EG:18823),ARHGEF12,PPP2R2A,OLFM1,CCND1,DNM1,CHST1,EPN2,DUSP1,ARIH2,MED19,GAP43,FBXO21,PI4KA,UBE2I
Hepatic System Disease	4.19E–03 – 4.19E–03	3	DNM1,EPN2,PI4KA
Infectious Disease	4.19E–03 – 3.63E–02	12	DNM1,SRSF2,EPN2,CHST1,ARHGEF12,PPP2R2A,BCL11A,NUP62,MED19,CACNA2D3,PI4KA,FBXO21
Hereditary Disorder	5.95E–03 – 3.03E–02	7	PLP1 (includes EG:18823),DGUOK,GAP43,ADAR,PNPLA6,CCND1,QDPR
Neurological Disease	5.95E–03 – 3.11E–02	8	PEX16,PLP1 (includes EG:18823),NUP62,GAP43,PNPLA6,KIAA0319,CCND1,CACNA2D3
Dermatological Diseases and Conditions	6.14E–03 – 3.03E–02	2	ADAR,CCND1
Developmental Disorder	6.14E–03 – 3.03E–02	4	PLP1 (includes EG:18823),DGUOK,CCND1,QDPR
Metabolic Disease	6.14E–03 – 2.43E–02	3	PLP1 (includes EG:18823),DGUOK,QDPR
Psychological Disorders	1.22E–02 – 1.22E–02	1	GAP43
Skeletal and Muscular Disorders	1.22E–02 – 3.63E–02	4	DNM1,SCAP,GAP43,S100A10
Connective Tissue Disorders	1.63E–02 – 1.63E–02	3	DNM1,SCAP,S100A10
Immunological Disease	1.63E–02 – 1.63E–02	3	DNM1,SCAP,S100A10
Inflammatory Disease	1.63E–02 – 1.63E–02	3	DNM1,SCAP,S100A10
Hematological Disease	1.83E–02 – 1.83E–02	1	CCND1
Cardiovascular Disease	3.03E–02 – 3.03E–02	1	CCND1
Neurological diseases	P value	N	Molecules
Hereditary spastic paraplegia X-linked	6.14E–03	1	PLP1 (includes EG:18823)
Hereditary spastic paraplegia autosomal recessive 39	6.14E–03	1	PNPLA6
Parkinson-dementia syndrome	1.22E–02	1	GAP43
Striatonigral degeneration	1.22E–02	1	NUP62
Peripheral neuropathy	1.44E–02	3	CACNA2D3,PLP1 (includes EG:18823),PNPLA6
Pelizaeus-Merzbacher disease	2.43E–02	1	PLP1 (includes EG:18823)
Radiculopathy	2.43E–02	1	CACNA2D3
Dyslexia	3.03E–02	1	KIAA0319
Von Hippel-Lindau syndrome	3.03E–02	1	CCND1
Chronic fatigue syndrome	3.11E–02	2	PEX16,PNPLA6

## Sheet: Pathways
Table S5 Functional annotation of miRNA–mRNA interactions in the DLPFC (BA46) in schizophrenia
Note: Pathways, diseases or functional ontologies with clear biological significance to schizophrenia are highlighted in yellow.
Canonical pathways	P value	Ratio	N	Molecules
Dopamine Receptor Signaling	0.00120226	5.19E-02	4	PPP1R7,PPP2R2A,PPP2R2C,QDPR
Cell Cycle Regulation by BTG Family Proteins	0.00125893	8.33E-02	3	PPP2R2A,PPP2R2C,CCND1
Breast Cancer Regulation by Stathmin1	0.00630957	2.53E-02	5	ARHGEF12,CALM1 (includes others),PPP1R7,PPP2R2A,PPP2R2C
Cyclins and Cell Cycle Regulation	0.011749	3.45E-02	3	PPP2R2A,PPP2R2C,CCND1
Regulation of Actin-based Motility by Rho	0.0138038	3.49E-02	3	WASL,ARPC2,PI4KA
CDK5 Signaling	0.0162181	3.37E-02	3	PPP1R7,PPP2R2A,PPP2R2C
Dopamine-DARPP32 Feedback in cAMP Signaling	0.017378	2.44E-02	4	CALM1 (includes others),PPP1R7,PPP2R2A,PPP2R2C
RhoGDI Signaling	0.0213796	2.13E-02	4	ARHGEF12,WASL,ARPC2,PI4KA
ERK/MAPK Signaling	0.0263027	2.02E-02	4	PPP1R7,DUSP1,PPP2R2A,PPP2R2C
RhoA Signaling	0.0295121	2.75E-02	3	ARHGEF12,ARPC2,PI4KA
Androgen Signaling	0.0301995	2.33E-02	3	CALM1 (includes others),GTF2E2,CCND1
PI3K/AKT Signaling	0.0331131	2.34E-02	3	PPP2R2A,PPP2R2C,CCND1
Assembly of RNA Polymerase II Complex	0.0380189	3.64E-02	2	TAF15,GTF2E2
Role of CHK Proteins in Cell Cycle Checkpoint Control	0.0436516	3.57E-02	2	PPP2R2A,PPP2R2C
Actin Nucleation by ARP-WASP Complex	0.0467735	3.03E-02	2	WASL,ARPC2
Cardiac β-adrenergic Signaling	0.047863	2.17E-02	3	PPP1R7,PPP2R2A,PPP2R2C

## Sheet: Functions
Table S5 Functional annotation of miRNA–mRNA interactions in the DLPFC (BA46) in schizophrenia
Note: Pathways, diseases or functional ontologies with clear biological significance to schizophrenia are highlighted in yellow.
Functional annotation	P value	N	Molecules
G1 phase of uterine cell lines	6.14E–03	1	CCND1
Accumulation of colon carcinoma cells	6.14E–03	1	CCND1
Catabolism of glucosamine	6.14E–03	1	GNPDA1
Cell spreading of skin cancer cell lines	6.14E–03	1	GAP43
Clonogenicity of lymphoma cell lines	6.14E–03	1	SSBP2
Entry into S phase of melanoma cell lines	6.14E–03	1	CCND1
Entry into cell cycle progression of carcinoma cell lines	6.14E–03	1	DUSP1
Entry into cell cycle progression of lung cancer cell lines	6.14E–03	1	DUSP1
Hereditary spastic paraplegia X-linked	6.14E–03	1	PLP1 (includes EG:18823)
Hereditary spastic paraplegia autosomal recessive 39	6.14E–03	1	PNPLA6
Hydrolysis of 1,2-oleoylphosphatidylcholine	6.14E–03	1	PNPLA6
Hydrolysis of 1-oleoyl lysophosphatidylcholine	6.14E–03	1	PNPLA6
Hydrolysis of 1-oleoylglycerol	6.14E–03	1	PNPLA6
Hydrolysis of 1-palmitoyl-2-arachidonyl-sn-glycero-3-phosphorylcholine	6.14E–03	1	PNPLA6
Hydrolysis of 1-palmitoyl-2-linoleoyl-sn-glycero-3-phosphocholine	6.14E–03	1	PNPLA6
Hydrolysis of 1-palmitoylglycerol	6.14E–03	1	PNPLA6
Hydrolysis of 2-arachidonoylglycerol	6.14E–03	1	PNPLA6
Hydrolysis of 2-oleoylglycerol	6.14E–03	1	PNPLA6
Hydrolysis of 2-palmitoylglycerol	6.14E–03	1	PNPLA6
Hydrolysis of L-alpha-palmitoyloleolyl-phosphatidylcholine	6.14E–03	1	PNPLA6
Hydrolysis of dioleoyl phosphatidylethanolamine	6.14E–03	1	PNPLA6
Hydrolysis of dioleoylphosphatidic acid	6.14E–03	1	PNPLA6
Hydrolysis of dioleoylphosphatidylglycerol	6.14E–03	1	PNPLA6
Metabolism of 7,8-dihydrobiopterin	6.14E–03	1	QDPR
Metabolism of guanosine	6.14E–03	1	DGUOK
Mitochondrial DNA depletion syndrome, hepatocerebral form	6.14E–03	1	DGUOK
Production of sn-glycero-3-phosphocholine	6.14E–03	1	PNPLA6
Quantity of Th3 cells	6.14E–03	1	MBP
Radiosensitivity of carcinoma cell lines	6.14E–03	1	CCND1
Recycling of synaptic vesicles	6.14E–03	1	GAP43
Restoration of peroxisomes	6.14E–03	1	PEX16
Scattering of endometrial cancer cell lines	6.14E–03	1	ETV5
Symmetrical dyschromatosis of extremities	6.14E–03	1	ADAR
Vacuolation of cervical cancer cell lines	6.14E–03	1	DNM1
Parkinson-dementia syndrome	1.22E–02	1	GAP43
Accumulation of skin cancer cell lines	1.22E–02	1	CCND1
Arrest in G0/G1 phase transition of endothelial cells	1.22E–02	1	CCND1
Arrest in G0/G1 phase transition of rhabdoid cell lines	1.22E–02	1	CCND1
Arrest in G1 phase of neuroblastoma cell lines	1.22E–02	1	CCND1
Arrest in S phase of prostate cancer cell lines	1.22E–02	1	CCND1
Arrest in cell cycle progression of rhabdoid cell lines	1.22E–02	1	CCND1
Arrest in metaphase of embryonic cell lines	1.22E–02	1	RPS6KA2
Arrest in metaphase of epithelial cell lines	1.22E–02	1	RPS6KA2
Arrest in metaphase of kidney cell lines	1.22E–02	1	RPS6KA2
Binding of androgen-responsive element	1.22E–02	1	CCND1
Cell cycle progression of carcinoma cells	1.22E–02	1	CCND1
Cleavage of hnRNA	1.22E–02	1	UBE2I
Colony survival of lymphoma cell lines	1.22E–02	1	CCND1
Formation of actin tails	1.22E–02	1	WASL
Formation of peroxisome membrane	1.22E–02	1	PEX16
Lifespan of keratinocytes	1.22E–02	1	CCND1
Outgrowth of ovarian cancer cell lines	1.22E–02	1	CCND1
Phosphorylation of phosphatidylinositol 4-phosphate	1.22E–02	1	PI4KA
Polyadenylation of hnRNA	1.22E–02	1	UBE2I
Quantity of keratan sulfate	1.22E–02	1	CHST1
Repair of RNA	1.22E–02	1	FTO
Striatonigral degeneration	1.22E–02	1	NUP62
Arrest in G2/M phase transition of breast cancer cell lines	1.83E–02	1	CCND1
Arrest in cell cycle progression of hepatocytes	1.83E–02	1	CCND1
Compaction of chromatin	1.83E–02	1	BAZ1B
Conformational modification of RNA	1.83E–02	1	ADAR
Cortisol-producing adrenal cortical adenoma	1.83E–02	1	UBE2I
Haptotaxis of embryonic cell lines	1.83E–02	1	DNM1
Haptotaxis of epithelial cell lines	1.83E–02	1	DNM1
Haptotaxis of kidney cell lines	1.83E–02	1	DNM1
Metabolism of keratan sulfate	1.83E–02	1	CHST1
Morphogenesis of breast cell lines	1.83E–02	1	CCND1
Phenylketonuria	1.83E–02	1	QDPR
Radiosensitivity of lung cancer cell lines	1.83E–02	1	CCND1
Trisomy 8 myelodysplastic syndrome	1.83E–02	1	CCND1
Pelizaeus-Merzbacher disease	2.43E–02	1	PLP1 (includes EG:18823)
Chemotaxis of fibroblast cell lines	2.43E–02	1	WASL
Cytotoxicity of neuroblastoma cell lines	2.43E–02	1	CALM1 (includes others)
Hydrolysis of 1,2-dipalmitoylphosphatidylcholine	2.43E–02	1	PNPLA6
Metabolism of D-galactose	2.43E–02	1	CHST1
Proliferation of bronchial epithelial cells	2.43E–02	1	CCND1
Radiculopathy	2.43E–02	1	CACNA2D3
Size of bone cancer cell lines	2.43E–02	1	CCND1
Size of mitochondria	2.43E–02	1	CCND1
Arrest in growth of epithelial cell lines	3.03E–02	1	CCND1
Depletion of sterol	3.03E–02	1	SCAP
Dyslexia	3.03E–02	1	KIAA0319
Invasion of fibroblasts	3.03E–02	1	CCND1
Mitotic exit DNA damage checkpoint	3.03E–02	1	CCND1
Morphology of fibroblast cell lines	3.03E–02	1	CCND1
O-dealkylation of DNA	3.03E–02	1	FTO
Radiosensitivity of cervical cancer cell lines	3.03E–02	1	CCND1
Synthesis of phosphatidylinositol phosphate	3.03E–02	1	PI4KA
Von Hippel-Lindau syndrome	3.03E–02	1	CCND1
Activation of mitochondria	3.63E–02	1	CCND1
Immortalization of keratinocytes	3.63E–02	1	CCND1
Infection of bone cancer cell lines	3.63E–02	1	DNM1
Neddylation of protein	3.63E–02	1	RNF7
Redox signal response	3.63E–02	1	RNF7
Senescence of breast cell lines	3.63E–02	1	DUSP1
Arrest in G1 phase of ovarian cancer cell lines	4.22E–02	1	CCND1
Maturation of megakaryocytes	4.22E–02	1	CCND1
Quantity of prostate cancer cell lines	4.22E–02	1	CCND1
Arrest in G1 phase of kidney cell lines	4.81E–02	1	CCND1
Arrest in growth of breast cell lines	4.81E–02	1	CCND1
Cell viability of breast cell lines	4.81E–02	1	DUSP1
Endocytosis of vesicles	4.81E–02	1	GAP43
Extension of axons	4.81E–02	1	BCL11A
Extension of lamellipodia	4.81E–02	1	ARPC2
Proliferation of eye cell lines	4.81E–02	1	CCND1
Senescence of lung cancer cell lines	4.81E–02	1	SRSF2
Infection by HIV-1	1.92E–02	10	ARHGEF12,BCL11A,CACNA2D3,CHST1,FBXO21,MED19,NUP62,PI4KA,PPP2R2A,SRSF2
HIV infection	1.54E–02	11	ARHGEF12,BCL11A,CACNA2D3,CHST1,DNM1,FBXO21,MED19,NUP62,PI4KA,PPP2R2A,SRSF2
Infection of cells	3.23E–02	11	ARHGEF12,BCL11A,CHST1,DNM1,EPN2,FBXO21,MED19,NUP62,PI4KA,PPP2R2A,SRSF2
Ensheathment of axons	1.11E–04	2	MBP,PLP1 (includes EG:18823)
Polyadenylation of RNA	5.34E–03	2	GRSF1,UBE2I
Hereditary spastic paraplegia	5.95E–03	2	PLP1 (includes EG:18823),PNPLA6
Extension of cellular protrusions	1.02E–02	2	ARPC2,BCL11A
Homing of kidney cell lines	1.10E–02	2	DNM1,WASL
Chronic fatigue syndrome	3.11E–02	2	PEX16,PNPLA6
Infection by Dengue virus 2	3.37E–02	2	DNM1,EPN2
Migration of lung cancer cell lines	3.37E–02	2	PTP4A2,S100A10
Invasion of lung cancer cell lines	4.34E–02	2	PTP4A2,S100A10
Splicing of mRNA	4.63E–02	2	PHF5A,SRSF2
Infection of hepatoma cell lines	4.19E–03	3	DNM1,EPN2,PI4KA
Peripheral neuropathy	1.44E–02	3	CACNA2D3,PLP1 (includes EG:18823),PNPLA6
Polyarticular juvenile rheumatoid arthritis	1.63E–02	3	DNM1,S100A10,SCAP
Synaptic transmission	2.12E–02	3	MBP,PI4KA,PLP1 (includes EG:18823)
Processing of mRNA	3.95E–03	4	GRSF1,PHF5A,SNRPB2,SRSF2
Cell cycle progression of tumor cell lines	2.94E–02	4	CCND1,DUSP1,SRSF2,SSBP2
Leiomyomatosis	3.72E–02	5	ARIH2,DUSP1,OLFM1,PI4KA,PLP1 (includes EG:18823)
Benign tumor	1.37E–02	8	ARIH2,CCND1,DUSP1,GAP43,OLFM1,PI4KA,PLP1 (includes EG:18823),UBE2I
Infection of tumor cell lines	1.46E–02	9	ARHGEF12,CHST1,DNM1,EPN2,FBXO21,MED19,PI4KA,PPP2R2A,SRSF2
Cell cycle progression	2.66E–02	9	CCND1,DUSP1,DUSP3,HBXIP,NUDCD3,RPS6KA2,SRSF2,SSBP2,UBE2I
